# Supplementary material for: Speciation and evolution of growth form in Adesmia D. C. (Dalbergieae, Fabaceae): the relevance of Andean uplift and aridification
Source: Front Plant Sci. 2024 Oct 15;15:1403273. doi: 10.3389/fpls.2024.1403273 (PMC11518719; doi:10.3389/fpls.2024.1403273)
Supplement: Supplementary file 1 [file DataSheet1.csv]

Voucher	Herbarium	Species	ITS	ETS	AIGP	100783191 (2280)	100776184 (3813)
Humaña & al. 20011	CONC	araucana	PP378418	PP437416	PP437303	PQ043111	PQ048766
NL-1803	SGO	argyrophylla	PP378391	PP437469	PP437363	PQ043113	-
NL-1463	SGO	aspera	PP378417	PP437424	PP437306	-	PQ048768
NL-1600	SGO	bedwellii	PP378365	PP437407	PP437324	PQ043115	PQ048812
Espejo & San Martin 10	CONC	bijuga	PP378423	-	PP437323	PQ043116	PQ048781
Maria Fernanda Pérez s.n.	SGO	boronioides	PP378358	PP437394	PP437351	PQ043117	PQ048817
Mauricio Cisternas s.n.	SGO	brachysemeon	PQ144542	-	PQ151433	PQ043118	PQ048769
NL-1788	SGO	bracteata	PP378379	-	PP437327	PQ043119	-
Arroyo & al. 994690	SGO	brevivexillata	PP378411	PP437427	PP437308	PQ043120	-
NL-1561	SGO	capitellata	PP378353	PP437438	PP437343	-	-
Macaya & al. 359	CONC	colinensis	PP378373	PP437408	PP437365	PQ043122	PQ048819
Macaya & Teillier s.n.	CONC	concinna	PP378430	PP437444	PP437335	PQ043123	-
Garcia & al. 2758	SGO	conferta	PP378419	PP437429	PP437299	PQ043124	PQ048775
Landrum 11504	SGO	confusa	PP378375	PP437409	PP437374	PQ043125	PQ048813
NL-1495	SGO	coronilloides	PP378406	PP437418	PP437305	PQ043126	-
NL-1187	SGO	corymbosa var. corymbosa	PP378381	PP437456	PP437298	PQ043127	PQ048811
Garcia & al. 3489	SGO	darapskyana	PP378415	PP437431	PP437314	PQ043128	PQ048767
NL-0154	SGO	denticulata	PP378424	PP437440	PP437339	PQ043129	PQ048782
Garcia & al. 628	SGO	denudata	PP378412	PP437426	PP437318	PQ043130	PQ048770
NL-1448	SGO	dichotoma	PP378393	PP437468	PP437385	PQ043131	-
NL-0157	SGO	elegans	-	PP437443	PP437344	PQ043133	PQ048777
NL-1489	SGO	emarginata	PP378357	-	PP437350	PQ043134	PQ048822
NL-1449	SGO	eremophila	PP378387	PP437448	-	PQ043135	-
Diaz & Latorre 625	CONC	erinacea	PP378363	-	PP437384	PQ043137	PQ048803
NL-1462	SGO	exilis	PP378421	PP437415	PP437309	PQ043138	PQ048771
NL-1754	SGO	filifolia	-	PP437419	PP437360	PQ043139	PQ048778
Teillier & Medrano 8354	CONC	frigida	PP378377	PP437451	PP437331	PQ043140	-
Mauricio Rebolledo s.n.	SGO	fuentesii	PP378432	PP437391	PP437322	PQ043141	PQ048790
NL-1454	SGO	glomerula	PP378354	PP437393	PP437342	PQ043142	-
NL-1321	SGO	glutinosa	PP378367	-	PP437325	PQ043143	-
Claire de Schrevel 395	SGO	godoyae	PP378374	PP437406	PP437376	-	PQ048804
NL-1472	SGO	gracilis	PQ144544	PQ151429	PQ151432	PQ043144	PQ048797
NL-1563	SGO	hemisphaerica	PP378399	PP437473	PP437366	PQ043145	PQ048801
NL-1584	SGO	hirsuta	PP378395	PP437466	PP437378	PQ043146	PQ048798
NL-1825	SGO	hystrix	PP378386	PP437471	PP437381	PQ043147	-
NL-1527	SGO	jilesiana	PP378433	PP437390	PP437320	PQ043148	PQ048791
García 3723	CONC	landbeckii	PQ144541	PQ151427	PQ151430	PQ043149	-
NL-1755	SGO	laxa	PP378404	PP437421	PP437336	PQ043150	PQ048818
NL-0783	SGO	leiocarpa	PP378405	PP437422	PP437357	PQ043151	PQ048779
NL-1424	SGO	littoralis	PP378371	PP437404	PP437362	PQ043152	PQ048805
NL-1466	SGO	longipes	PP378364	PP437392	PP437355	PQ043153	-
NL-1198	SGO	lotoides	PP378355	PP437396	PP437347	PQ043154	PQ048785
NL-0555	SGO	loudonia	PP378425	PP437441	PP437352	PQ043155	PQ048780
Saldivia & Larrain 1384	CONC	medinae	PP378420	PP437432	PP437312	PQ043156	PQ048823
NL-1410	SGO	melanocaulos	PP378372	PP437402	PP437371	PQ043157	PQ048806
Teillier & Mella 6423	CONC	melanthes	PP378376	PP437461	PP437369	PQ043158	PQ048793
Garcia & al. 2346	SGO	microcalyx	PP378422	PP437436	PP437302	PQ043159	-
NL-1423	SGO	microphylla	PP378370	PP437411	PP437387	PQ043160	PQ048814
Prado 3	CONC	minor	PP378382	PP437453	PP437386	PQ043161	PQ048807
Pozner & Medina 624	SGO	montana	PP378416	PP437428	PP437307	PQ043162	-
Garcia & al. 3167	SGO	mucronata	PP378414	PP437435	PP437317	-	PQ048772
Claire de Schrevel 338	SGO	multicuspis	PP378431	PP437439	PP437380	PQ043163
Luebert & Teillier 2335	CONC	obcordata	PP378394	PP437470	PP437368	PQ043164	PQ048800
NL-1566	SGO	obovata	PP378398	PP437474	PP437372	PQ043165	PQ048799
Madrid & Larrain 148	CONC	papposa var. papposa	PP378410	PP437414	PP437316	PQ043168	-
NL-1710	SGO	parviflora	PP378401	PP437412	PP437330	PQ043169	-
G. Rojas & Saldivia s.n.	SGO	parvifolia	PP378361	PP437398	PP437341	PQ043170	PQ048786
NL-1653	SGO	pedicellata	PP378369	PP437410	PP437375	PQ043171	PQ048808
Teillier 5921	CONC	phylloidea	PP378368	PP437401	PP437326	PQ043172	PQ048815
NL-1560	SGO	pinifolia	PP378380	-	PP437332	PQ043173	PQ048794
Abello & Videla s.n.	SGO	pirionii	-	PP437449	PP437334	PQ043174	PQ048783
Muñoz & Moreira 4978	SGO	polyphylla	-	PP437465	PP437364	PQ043175	PQ048795
Moreira 914	SGO	propinqua	PP378427	PP437447	PP437338	PQ043176	-
E. Dominguez 32	CONC	pumila	PP378356	PP437399	PP437345	-	PQ048787
NL-1662	SGO	pungens	PP378366	PP437403	PP437382	PQ043177	PQ048810
Schneider & Huertas 2848	CONC	pusilla	PP378400	PP437445	PP437297	PQ043178	-
NL-0648	SGO	rahmeri	PP378383	-	PP437370	PQ043179	PQ048820
NL-1421	SGO	reclinata	PP378403	PP437413	PP437358	PQ043180	PQ048816
NL-0504	SGO	resinosa	PP378429	PP437446	PP437354	PQ043181	-
Teillier & al. 7390	CONC	retusa	PP378360	-	PP437346	PQ043182	-
Elvebakk 96:658	CONC	sandwithii	PQ144543	PQ151428	PQ151431	PQ043184	PQ048788
NL-1564	SGO	schneideri	PP378389	PP437467	PP437328	-	-
Munoz & Moreira 4980	SGO	spinosissima	PP378378	PP437464	PP437356	PQ043185	PQ048809
Claire de Schrevel 08	SGO	spuma	PP378407	PP437423	PP437304	PQ043186	PQ048776
NL-1778	SGO	tenella var. macrocarpa	PP378402	PP437420	PP437349	PQ043188	-
NL-1750	SGO	torcaea	-	PP437437	PP437310	PQ043189	PQ048824
E. Dominguez 107	CONC	villosa	PP378362	PP437400	PP437340	-	PQ048789
Macarena M.Villalobos s.n.	SGO	viscidissima	PP378385	PP437460	PP437359	PQ043192	PQ048821
Eyzaguirre 29	SGO	viscosa	PP378426	PP437442	PP437313	PQ043193	-
Baeza et al. 3411	CONC	volckmannii	PP378390	PP437459	PP437329	PQ043194	PQ048796
