# Supplementary material for: Speciation and evolution of growth form in Adesmia D. C. (Dalbergieae, Fabaceae): the relevance of Andean uplift and aridification
Source: Front Plant Sci. 2024 Oct 15;15:1403273. doi: 10.3389/fpls.2024.1403273 (PMC11518719; doi:10.3389/fpls.2024.1403273)
Supplement: Supplementary file 2 [file DataSheet2.csv]

Species	growth form	life span	woodiness	spines	MAT	AP
A. araucana	perennial herb	1	0	0	11.2	862.1
A. argyrophylla	shrub	1	1	1	11.2	104.9
A. aspera	perennial herb	1	0	0	9.8	424.5
A. bedwellii	shrub	1	1	1	12.7	260.3
A. bijuga	shrub	1	1	0	10.8	412.2
A. boronioides	shrub	1	1	0	7.6	522.9
A. brachysemeon	perennial herb	1	0	0	8.7	522.9
A. bracteata	shrub	1	1	0	7.6	221.7
A. brevivexillata	perennial herb	1	0	0	9.8	452.7
A. capitellata	annual	0	0	0	8.4	463.5
A. colinensis	shrub	1	1	0	11.2	412.2
A. concinna	shrub	1	1	0	9.1	1062.2
A. conferta	perennial herb	1	0	0	10.8	862.1
A. confusa	shrub	1	1	1	13.3	412.2
A. coronilloides	perennial herb	1	0	0	9.8	450
A. corymbosa	perennial herb	1	0	0	7.8	448.4
A. darapskyana	perennial herb	1	0	0	9.7	340
A. denticulata	shrub	1	1	0	10.9	776.1
A. denudata	perennial herb	1	0	0	9.8	121.4
A. dichotoma	shrub	1	1	1	11.6	156.6
A. elegans	shrub	1	1	0	10.8	700
A. emarginata	perennial herb	1	0	0	8.1	1140
A. eremophila	annual	0	0	0	13.6	130.5
A. erinacea	shrub	1	1	1	8.6	165.2
A. exilis	perennial herb	1	0	0	9.6	486.5
A. filifolia	annual	0	0	0	12.5	282.7
A. frigida	shrub	1	1	1	6	127.8
A. fuentesii	perennial herb	1	0	0	7.2	121.4
A. glomerula	perennial herb	1	0	0	7.2	395.1
A. glutinosa	shrub	1	1	1	13	121.4
A. godoyae	shrub	1	1	1	13	135.8
A. gracilis	shrub	1	1	1	8.6	433
A. hemisphaerica	shrub	1	1	1	7	400
A. hirsuta	shrub	1	1	1	13	200
A. hystrix	shrub	1	1	1	7	115.1
A. jilesiana	perennial herb	1	0	0	7.2	140
A. landbecki	perennial herb	1	0	0	13.3	600
A. laxa	perennial herb	1	0	0	11.2	351.4
A. leiocarpa	annual	0	0	0	15.3	200
A. littoralis	shrub	1	1	1	15.3	62.5
A. longipes	perennial herb	1	0	0	6.5	1114.8
A. lotoides	perennial herb	1	0	0	6.7	362
A. loudonia	shrub	1	1	0	13.1	535.9
A. medinae	perennial herb	1	0	0	13.1	400
A. melanocaulos	shrub	1	1	1	13.1	400
A. melanthes	shrub	1	1	1	6.5	100
A. microcalyx	perennial herb	1	0	0	13.1	700
A. microphylla	shrub	1	1	1	12.2	407.2
A. minor	shrub	1	1	1	6.1	300.9
A. montana	perennial herb	1	0	0	8.8	452.7
A. mucronata	perennial herb	1	0	0	12.4	577.2
A. multicuspis	annual	0	0	0	10.2	150
A. obcordata	shrub	1	1	1	10.7	365.3
A. obovata	shrub	1	1	1	8.8	473
A. papposa	perennial herb	1	0	0	9.2	829.2
A. parviflora	annual	0	0	0	10.1	307.7
A. parvifolia	perennial herb	1	0	0	6.9	641.5
A. pedicellata	shrub	1	1	1	10.1	151.2
A. phylloidea	shrub	1	1	0	10.8	418.9
A. pinifolia	shrub	1	1	1	7.1	368.2
A. pirionii	shrub	1	1	0	12.8	250
A. polyphylla	shrub	1	1	1	11.1	353.5
A. propinqua	shrub	1	1	0	9.6	1028.9
A. pumila	perennial herb	1	0	0	6.8	561.7
A. pungens	shrub	1	1	1	12.8	194.8
A. pusilla	annual	0	0	0	13.1	151.3
A. rahmeri	annual	0	0	0	8.7	42
A. reclinata	perennial herb	1	0	0	12.8	200
A. resinosa	shrub	1	1	0	8.2	361
A. retusa	perennial herb	1	0	0	9.1	900
A. sandwithii	perennial herb	1	0	0	8.2	511.2
A. schneideri	shrub	1	1	1	9.1	365.9
A. spinosissima	shrub	1	1	1	8.2	632.2
A. spuma	perennial herb	1	0	0	6.1	165.2
A. tenella	annual	0	0	0	13.9	333.2
A. torcaea	perennial herb	1	0	0	13.9	300
A. villosa	perennial herb	1	0	0	7.8	282.4
A. viscidissima	perennial herb	1	0	0	15.6	22.3
A. viscosa	shrub	1	1	0	12.8	600
A. volckmannii	shrub	1	1	1	9	527.7
